# Supplementary material for: Microplastics in cardiopulmonary bypass: quantification and characterization of particles across systems
Source: Interdiscip Cardiovasc Thorac Surg. 2025 Jun 10;40(6):ivaf080. doi: 10.1093/icvts/ivaf080 (PMC12161987; doi:10.1093/icvts/ivaf080)
Supplement: ivaf080_Supplementary_Data [file ivaf080_supplementary_data.zip]

Archive with 2 entries (2 files):
- Supplementary Figure SF1.docx
- Supplementary Table ST1.docx
